# Supplementary material for: Involvement of the sensorimotor system in less advanced L2 processing: Evidence from a semantic category decision task
Source: Front Psychol. 2022 Dec 1;13:980967. doi: 10.3389/fpsyg.2022.980967 (PMC9751933; doi:10.3389/fpsyg.2022.980967)
Supplement: Supplementary file 1 [file Table_1.xlsx]

## Sheet: 中文材料
汉语
	下方位	笔画数	词频W/million	空间方位	熟悉度	上方位	笔画数	词频	空间方位	熟悉度	无关词	笔画数	词频	空间方位	熟悉度
1	树根	19	0.75	5.48214	6.19643	太阳	10	42.3	6.28571	6.35714	玻璃	23	33.77	3.80357	6.375
2	矿坑	15	0.6	6.125	4.25	月亮	13	12.79	6.32143	6.375	橡皮	20	2.09	3.39286	6.35714
3	地洞	15	0.63	5.91071	4.42857	星星	18	19.58	6.25	6.25	铅笔	20	7.27	3.41071	6.46429
4	海底	18	8.08	6.58929	4.69643	飞机	9	149.64	5.46429	6.07143	墙壁	30	7.04	3.98214	6.375
5	下水道	19	8.67	5.41071	5.55357	天花板	19	6.98	4.78571	6.46429	厕所	16	50.14	3.53571	6.46429
6	地铁	16	18.63	4.71429	5.375	吊灯	12	0.98	4.625	6.375	蛋糕	27	59.23	3.625	6.5
7	潜艇	27	6.29	6.14286	4.03571	屋顶	17	23.79	4.78571	6.48214	书包	9	2.77	3.67857	6.55357
8	地下室	18	25.34	4.71429	5.89286	云朵	10	0.48	5.98214	6.30357	勺子	6	4.56	3.55357	6.42857
9	地板	14	29.03	3.625	6.44643	风筝	16	3.13	4.91071	6.46429	面条	16	8.79	3.53571	6.51786
10	脚底	19	1.73	3.80357	6.48214	老鹰	24	7.48	5.01786	5.57143	餐厅	20	41.49	4.125	6.35714
11	煤矿	21	1.91	5.5	4.60714	天空	12	22.09	6.41071	6.17857	香烟	19	13.15	3.60714	5.55357
12	地面	15	16.87	3.5	6.41071	飞碟	17	2.62	5.57143	3.85714	香肠	16	11.92	3.625	6.375
13	坟墓	20	12.46	4.58929	4.89286	宇宙飞船	28	2.09	5.96429	4	酱油	21	1.91	3.64286	6.23214
14	陷阱	16	17.86	4.375	4.32143	山顶	11	4.83	5	6.05357	杯子	11	16.13	3.80357	6.46429
15	谷底	15	1.61	5.48214	4.46429	树梢	20	0.36	4.57143	6.51786	肥皂	15	10.85	3.30357	6.53571
16	蚁穴	14	0.15	5.91176	5.39706	太空站	22	0.69	6.57353	4.35294	牙刷	12	5.01	4.02941	6.92647
17	地道	18	7.54	6.20588	4.79412	航天器	30	0.21	6.30882	4.22059	手机	10	108.33	3.92647	6.97059
18	洞穴	14	7.69	4.64706	4.94118	闪电	10	16.01	6.38235	5.86765	饮料	17	28.08	3.98529	6.80882
19	水坑	11	0.92	4.92647	6.41176	高塔	22	无	5.85294	5.60294	酸奶	19	6.35	4.01471	6.80882
20	地毯	18	17.86	4.64706	6.51471	彩虹	20	8.14	6.16176	5.98529	零食	22	4.53	3.92647	6.79412
21	蚯蚓	21	1.01	5.01471	6.05882	行星	15	10.31	6.35294	4.95588	钱包	15	29.72	3.66176	6.66176
22	地雷	19	4.62	5.35294	4.13235	飞行器	25	1.91	6.16176	4.52941	相册	14	2.06	4.11765	6.48529
23	石油	13	15.05	6.10294	5	火箭	19	15.68	5.95588	4.79412	相机	15	16.34	4.35294	6.32353
24	沉船	18	2.12	6.19118	4.63235	屋檐	26	2.71	5.33824	6.55882	面包	14	35.8	4.05882	6.80882
25	井盖	15	无	4.52941	6.51471	烟囱	17	3.31	5.32353	6.35294	课本	15	1.88	3.92647	6.64706
26	窑洞	20	0.03	4.08824	4.30882	天线	12	4.41	5.29412	6.17647	钢琴	21	21.94	3.45588	5.77941
27	地基	17	1.61	5.20588	5.14706	避雷针	36	0.39	5.63235	6.01471	玩具	16	38.04	3.38235	6.13235
28	鞋垫	24	0.57	4.33824	6.77941	阁楼	22	10.05	5.04412	6.07353	棉花	19	5.6	3.29412	6
29	峡谷	16	9.66	3.95588	5.08824	吊扇	16	0.3	5.11765	6.72059	电脑	15	95.69	4.08824	6.76471
30	岩浆	18	3.25	4.77941	4.13235	天台	9	0.03	5.35294	6.47059	饼干	12	31.72	4.05882	6.75
31						鸟窝	17	0.57	4.98529	6.22059
32						吊瓶	16	0.12	4.55882	6.48529
33						高跷	23	0.48	3.55882	5.27941

## Sheet: 英文材料
英语
	down	词长	词频	熟悉度	过4/6级	没过4/6级	up	词长	词频	熟悉度	过4/6级	没过4/6级	unrelated	词长	词频	熟悉度	过4/6级	没过4/6级
1	root	4	534	5.94286	6.11364	5.65385	sun	3	3553	6.81429	6.84091	6.76923	glass	5	3096	6.77143	6.84091	6.65385
2	pit	3	674	2.91429	2.97727	2.80769	moon	4	2548	6.82857	6.86364	6.76923	eraser	6	51	5.91429	6.22727	5.38462
3	burrow	6	28	2.5	2.52273	2.46154	star	4	4149	6.8	6.86364	6.69231	pencil	6	503	6.78571	6.86364	6.65385
4	seafloor	8	1	3.95714	4.04545	3.80769	plane	5	4872	6.77143	6.84091	6.65385	wall	4	3605	6.68571	6.72727	6.61538
5	drain	5	440	3.77143	3.68182	3.92308	ceiling	7	426	4.45714	4.38636	4.57692	toilet	6	1474	6.04286	6.27273	5.65385
6	subway	6	546	6.8	6.86364	6.69231	ceiling lamp	11	分开	3.65714	3.52273	3.88462	cake	4	2298	6.82857	6.86364	6.76923
7	submarine	9	362	2.67143	2.65909	2.69231	roof	4	1818	5.82857	5.86364	5.76923	bag	3	4796	6.81429	6.86364	6.73077
8	basement	8	1074	5.22857	5.36364	5	cloud	5	599	6.71429	6.84091	6.5	spoon	5	388	6.05714	6.18182	5.84615
9	floor	5	5132	6.62857	6.72727	6.46154	kite	4	117	6.8	6.88636	6.65385	noodle	6	148	6.77143	6.75	6.80769
10	sole	4	268	4.72857	4.93182	4.38462	eagle	5	586	5.51429	5.65909	5.26923	restaurant	10	2373	6.82857	6.86364	6.76923
11	coal mine	8	分开	3.05714	2.93182	3.26923	sky	3	2285	6.82857	6.86364	6.76923	cigarette	9	1357	6.57143	6.54545	6.61538
12	ground	6	3696	6.67143	6.63636	6.73077	UFO	3	分开	6.8	6.81818	6.76923	sausage	7	397	3.57143	3.61364	3.5
13	tomb	4	287	3.84286	4.13636	3.34615	airship	7	30	6.4	6.59091	6.07692	sauce	5	795	3.94286	3.93182	3.96154
14	trap	4	1216	4.7	5	4.19231	mountaintop	11	26	6.54286	6.63636	6.38462	cup	3	2634	6.78571	6.86364	6.65385
15	valley bottom	12	分开	4.61429	4.63636	4.57692	treetop	7	13	5.67143	6.04545	5.03846	soap	4	775	6.41429	6.68182	5.96154
16	ant colony	9	分开	2.84286	3.02273	2.53846	space station	12	分开	6.72857	6.86364	6.5	toothbrush	10	255	6.64286	6.79545	6.38462
17	tunnel	6	912	3.88571	3.90909	3.84615	spacecraft	10	115	6.15714	6.47727	5.61538	cellphone	9	157	6.6	6.75	6.34615
18	hole	4	2969	5.02857	4.90909	5.23077	lightning	9	721	6.18571	6.11364	6.30769	drinks	6	1744	6.78571	6.86364	6.65385
19	puddle	6	99	2.38571	2.18182	2.73077	tower	5	1165	6.08571	6.27273	5.76923	yogurt	6	116	6.3	6.47727	6
20	carpet	6	594	3.2	3.09091	3.38462	rainbow	7	407	6.17143	6.18182	6.15385	snack	5	466	6.64286	6.72727	6.5
21	earthworm	9	7	4.77143	4.79545	4.73077	planet	6	1975	6.65714	6.70455	6.57692	wallet	6	1163	6.45714	6.5	6.38462
22	landmine	8	7	3.74286	3.61364	3.96154	aircraft	8	482	6.34286	6.38636	6.26923	album	5	522	5.64286	5.61364	5.69231
23	petroleum	9	64	2.25714	2	2.69231	rocket	6	604	6.28571	6.61364	5.73077	camera	6	2907	6.91429	6.86364	7
24	shipwreck	9	27	2.24286	2.13636	2.42308	eave	4	5	3.25714	3.13636	3.46154	bread	5	1445	6.6	6.77273	6.30769
25	well lid	7	分开	2.31429	2.25	2.42308	chimney	7	213	2.42857	2.34091	2.57692	book	4	9026	6.82857	6.86364	6.76923
26	cave	4	713	5.77143	5.88636	5.57692	antenna	7	122	1.92857	1.86364	2.03846	piano	5	1268	6.82857	6.86364	6.76923
27	foundation	10	740	6.15714	6.18182	6.11538	lightning rod	12	分开	3.11429	2.88636	3.5	toy	3	859	6.75714	6.86364	6.57692
28	insole	6	2	2.98571	2.97727	3	attic	5	400	1.6	1.54545	1.69231	cotton	6	723	6.05714	5.97727	6.19231
29	gorge	5	67	2.38571	2.22727	2.65385	ceiling fan	10	分开	2.84286	2.84091	2.84615	computer	8	3011	6.82857	6.86364	6.76923
30	magma	5	18	1.78571	1.68182	1.96154	rooftop	7	81	4.7	4.75	4.61538	cookie	6	852	6.47143	6.56818	6.30769
							nest	4	566	5.02857	5.11364	4.88462
							infusion bottle	14	分开	2.91429	3.13636	2.53846
							stilt	5	2	1.9	1.79545	2.07692
	分开：
	coal	335					ceiling	426
	mine	12800					lamp	657
	valley	1275					UFO	无
	bottom	2546					space	3369
	ant	273					station	4033
	colony	302					lightning	721
	well	152523					rod	547
	lid	251					fan	1792
							infusion	18
							bottle	2588

## Sheet: Sheet1
	4		3
	3		4
	5		4
	6		5
	9		7
	8		4
	5		5
	4		4
	6		5
	4		3
	4		10
	6		9
	4		5
	6		7
	4		6
	10		8
	5.5		6
			7
			5
			4
			5.55
标准差	1.93649
			1.88348
	3.87298		3.76696
	9.37298		9.31696
	1.62702		1.78304

## Sheet: 删除合成词后
	down	词长	词频	熟悉度	过4/6级	没过4/6级	过6级	up	词长	词频	熟悉度	过4/6级	没过4/6级	过6级	unrelated	词长	词频	熟悉度	过4/6级	没过4/6级	过6级
1	root	4	534	5.94286	6.11364	5.65385	6.5	sun	3	3553	6.81429	6.84091	6.76923	7	glass	5	3096	6.77143	6.84091	6.65385	6.95833
2	pit	3	674	2.91429	2.97727	2.80769	2.91667	moon	4	2548	6.82857	6.86364	6.76923	7	eraser	6	51	5.91429	6.22727	5.38462	6.16667
3	burrow	6	28	2.5	2.52273	2.46154	2.125	star	4	4149	6.8	6.86364	6.69231	7	pencil	6	503	6.78571	6.86364	6.65385	7
4	seafloor	8	1	3.95714	4.04545	3.80769	4.16667	plane	5	4872	6.77143	6.84091	6.65385	6.95833	wall	4	3605	6.68571	6.72727	6.61538	7
5	drain	5	440	3.77143	3.68182	3.92308	3.625	ceiling	7	426	4.45714	4.38636	4.57692	4.83333	toilet	6	1474	6.04286	6.27273	5.65385	6.375
6	subway	6	546	6.8	6.86364	6.69231	7	roof	4	1818	5.82857	5.86364	5.76923	6	cake	4	2298	6.82857	6.86364	6.76923	7
7	submarine	9	362	2.67143	2.65909	2.69231	2.54167	cloud	5	599	6.71429	6.84091	6.5	7	bag	3	4796	6.81429	6.86364	6.73077	7
8	basement	8	1074	5.22857	5.36364	5	6	kite	4	117	6.8	6.88636	6.65385	6.875	spoon	5	388	6.05714	6.18182	5.84615	6.41667
9	floor	5	5132	6.62857	6.72727	6.46154	6.79167	eagle	5	586	5.51429	5.65909	5.26923	6	noodle	6	148	6.77143	6.75	6.80769	7
10	sole	4	268	4.72857	4.93182	4.38462	4.95833	sky	3	2285	6.82857	6.86364	6.76923	7	restaurant	10	2373	6.82857	6.86364	6.76923	7
11	ground	6	3696	6.67143	6.63636	6.73077	6.83333	UFO	3	分开	6.8	6.81818	6.76923	7	cigarette	9	1357	6.57143	6.54545	6.61538	6.95833
12	tomb	4	287	3.84286	4.13636	3.34615	4.16667	airship	7	30	6.4	6.59091	6.07692	6.41667	sausage	7	397	3.57143	3.61364	3.5	4.04167
13	trap	4	1216	4.7	5	4.19231	4.83333	mountaintop	11	26	6.54286	6.63636	6.38462	6.75	sauce	5	795	3.94286	3.93182	3.96154	3.95833
14	tunnel	6	912	3.88571	3.90909	3.84615	4.41667	treetop	7	13	5.67143	6.04545	5.03846	6.29167	cup	3	2634	6.78571	6.86364	6.65385	7
15	hole	4	2969	5.02857	4.90909	5.23077	5.45833	spacecraft	10	115	6.15714	6.47727	5.61538	6.91667	soap	4	775	6.41429	6.68182	5.96154	6.66667
16	puddle	6	99	2.38571	2.18182	2.73077	2	lightning	9	721	6.18571	6.11364	6.30769	6.5	toothbrush	10	255	6.64286	6.79545	6.38462	6.91667
17	carpet	6	594	3.2	3.09091	3.38462	3.5	tower	5	1165	6.08571	6.27273	5.76923	6.54167	cellphone	9	157	6.6	6.75	6.34615	7
18	earthworm	9	7	4.77143	4.79545	4.73077	4.58333	rainbow	7	407	6.17143	6.18182	6.15385	6.45833	drinks	6	1744	6.78571	6.86364	6.65385	7
19	landmine	8	7	3.74286	3.61364	3.96154	3.66667	planet	6	1975	6.65714	6.70455	6.57692	6.83333	yogurt	6	116	6.3	6.47727	6	6.75
20	petroleum	9	64	2.25714	2	2.69231	1.79167	aircraft	8	482	6.34286	6.38636	6.26923	6.70833	snack	5	466	6.64286	6.72727	6.5	6.75
21	shipwreck	9	27	2.24286	2.13636	2.42308	2.125	rocket	6	604	6.28571	6.61364	5.73077	6.79167	wallet	6	1163	6.45714	6.5	6.38462	6.625
22	cave	4	713	5.77143	5.88636	5.57692	6.375	eave	4	5	3.25714	3.13636	3.46154	3.20833	album	5	522	5.64286	5.61364	5.69231	6
23	foundation	10	740	6.15714	6.18182	6.11538	6.75	chimney	7	213	2.42857	2.34091	2.57692	2.29167	camera	6	2907	6.91429	6.86364	7	7
24	insole	6	2	2.98571	2.97727	3	2.66667	antenna	7	122	1.92857	1.86364	2.03846	1.79167	bread	5	1445	6.6	6.77273	6.30769	6.95833
25	gorge	5	67	2.38571	2.22727	2.65385	1.875	attic	5	400	1.6	1.54545	1.69231	1.25	book	4	9026	6.82857	6.86364	6.76923	7
26	magma	5	18	1.78571	1.68182	1.96154	1.45833	rooftop	7	81	4.7	4.75	4.61538	4.79167	piano	5	1268	6.82857	6.86364	6.76923	7
27								nest	4	566	5.02857	5.11364	4.88462	5.33333	toy	3	859	6.75714	6.86364	6.57692	7
28								stilt	5	2	1.9	1.79545	2.07692	1.33333	cotton	6	723	6.05714	5.97727	6.19231	6.08333
	shoe	4	1550												computer	8	3011	6.82857	6.86364	6.76923	7
	slipper	7	113					hat							cookie	6	852	6.47143	6.56818	6.30769	6.625
	car	3	24636					head
	bus	3	3783					castle
	lid	3	251					candy
	boot	4	568					bird
	track	5	2843
	street	6	7557
	ground	6	3696
	road	4	5709
	spider	6	515
	worm	4	516
	mouse	5	975
	stone	5	2072
	wheel	5	1380
	seed	4	386
	foot	4	3311
	sole	4	268

## Sheet: Sheet2
	down	词长	词频	过6级	空间方位	范畴	up	词长	词频	过6级	空间方位	范畴	unrelated	词长	词频	过6级	范畴
1	root	4	534	6.5	5.48214		sun	3	3553	7	6.28571		glass	5	3096	6.95833
2							moon	4	2548	7	6.32143		eraser	6	51	6.16667
3							star	4	4149	7	6.25		pencil	6	503	7
4	seafloor	8	1	4.16667			plane	5	4872	6.95833	5.46429		wall	4	3605	7
5	drain	5	440	3.625			ceiling	7	426	4.83333			toilet	6	1474	6.375
6	subway	6	546	7	4.71429		roof	4	1818	6	4.78571		cake	4	2298	7
7							cloud	5	599	7	5.98214		bag	3	4796	7
8	basement	8	1074	6	4.71429		kite	4	117	6.875	4.91071		spoon	5	388	6.41667
9	floor	5	5132	6.79167	3.625		eagle	5	586	6	5.01786		noodle	6	148	7
10	sole	4	268	4.95833			sky	3	2285	7	6.41071		restaurant	10	2373	7
11							UFO	3	分开	7			cigarette	9	1357	6.95833
12	tomb	4	287	4.16667			airship	7	30	6.41667	5.96429		sausage	7	397	4.04167
13	trap	4	1216	4.83333			mountaintop	11	26	6.75	5		sauce	5	795	3.95833
14	tunnel	6	912	4.41667			treetop	7	13	6.29167	4.57143		cup	3	2634	7
15	hole	4	2969	5.45833	4.64706		spacecraft	10	115	6.91667	6.30882		soap	4	775	6.66667
16							lightning	9	721	6.5	6.38235		toothbrush	10	255	6.91667
17							tower	5	1165	6.54167	5.85294		cellphone	9	157	7
18	earthworm	9	7	4.58333			rainbow	7	407	6.45833	6.16176		drinks	6	1744	7
19							planet	6	1975	6.83333	6.35294		yogurt	6	116	6.75
20							aircraft	8	482	6.70833	6.16176		snack	5	466	6.75
21							rocket	6	604	6.79167	5.95588		wallet	6	1163	6.625
22	cave	4	713	6.375	4.08824		eave	4	5	3.20833			album	5	522	6
23	foundation	10	740	6.75	5.20588		chimney	7	213	2.29167			camera	6	2907	7
24							antenna	7	122	1.79167			bread	5	1445	6.95833
25							attic	5	400	1.25			book	4	9026	7
26							rooftop	7	81	4.79167			piano	5	1268	7
27							nest	4	566	5.33333	4.98529		toy	3	859	7
28							stilt	5	2	1.33333			cotton	6	723	6.08333
	shoe	4	1550			无生命							computer	8	3011	7
	slipper	7	113			无生命	hat	3	3273				cookie	6	852	6.625
	car	3	24636			无生命	head	4	18947
	bus	3	3783			无生命	cap	3	956
	lid	3	251			无生命	bird	4	2318
	boot	4	568			无生命	eye	3	5701
	track	5	2843			无生命	ceiling	7	426
	street	6	7557			无生命
	ground	6	3696			无生命
	road	4	5709			无生命
	spider	6	515			有生命
	worm	4	516			有生命			是否为日用品
	mouse	5	975			有生命
	stone	5	2072			无生命
	wheel	5	1380			无生命
	seed	4	386			无生命
	foot	4	3311			有生命
	sole	4	268			无生命
	drain	5	440			无生命
	grass	5	856
	soil	4	397
	river	5	2829
	pond	4	323
	carpet	6	594
	leg	3	2882

## Sheet: 新增熟悉
	1	2	3	4	5	6	7	8	9	10	11	12	13	14	15	16	17	18	19	20
shoe	7	7	7	7	7	7	6	5	7	6	7	7	5	7	7	7	7	7	7	7	6.7
slipper	5	4	4	6	6	5	7	6	3	7	4	6	7	2	3	2	7	6	7	6	5.15
car	7	7	7	7	7	7	7	6	7	7	7	7	7	7	7	7	7	7	7	7	6.95
bus	7	7	7	7	7	7	7	7	7	7	7	7	7	7	7	7	7	7	7	7	7
lid	1	2	4	1	5	1	1	6	2	7	4	2	1	1	4	1	3	6	1	4	2.85
boot	6	2	3	6	4	3	1	6	7	1	7	4	4	1	7	7	3	6	7	7	4.6
track	6	7	4	6	6	7	1	6	5	7	6	6	7	7	7	7	7	6	7	5	6
street	7	7	7	7	7	7	7	6	7	7	7	7	7	7	7	7	7	7	7	6	6.9
ground	7	7	7	7	7	7	7	6	7	7	7	7	7	7	7	7	7	7	7	7	6.95
road	7	7	7	7	7	7	7	6	7	7	7	7	7	7	7	7	7	7	7	7	6.95
spider	6	7	7	7	3	7	1	6	7	6	7	2	6	2	7	2	7	7	7	6	5.5
worm	4	4	4	6	5	3	7	6	1	5	7	7	3	7	7	7	5	7	1	6	5.1
mouse	3	7	7	7	7	7	7	7	7	7	7	7	7	7	7	7	7	7	7	7	6.8
stone	4	7	7	7	7	7	7	7	7	7	7	7	7	7	7	7	7	7	7	7	6.85
wheel	6	5	7	7	6	5	7	7	7	7	7	7	7	7	7	7	7	7	7	7	6.7
seed	6	4	7	6	4	7	1	7	3	7	7	7	4	7	7	2	7	7	7	7	5.7
foot	7	7	7	7	7	7	7	7	7	7	7	7	7	7	7	7	7	7	7	7	7
sole	6	7	5	7	6	2	1	7	5	6	7	4	7	7	5	7	6	6	1	7	5.45
drain	6	4	3	4	4	2	1	7	2	1	2	3	7	1	7	7	7	5	1	5	3.95
grass	7	7	7	7	7	7	7	7	7	1	7	7	7	7	7	7	7	7	7	7	6.7
soil	2	7	7	7	7	7	7	6	7	5	7	7	7	7	7	2	7	7	7	7	6.35
river	7	7	7	7	5	7	7	7	7	7	7	7	7	7	7	7	7	7	7	4	6.75
pond	1	4	3	4	7	7	7	6	1	7	2	6	4	1	7	2	7	7	7	6	4.8
carpet	1	3	3	1	4	7	1	7	1	7	4	7	2	1	7	3	4	6	1	3	3.65
leg	7	7	7	7	6	7	7	6	7	7	7	7	7	7	7	7	7	7	7	7	6.9
hat	7	7	7	7	4	7	7	7	7	7	7	7	7	7	7	7	7	7	7	7	6.85
head	7	7	7	7	6	7	7	7	7	7	7	7	7	7	7	7	7	7	7	7	6.95
cap	1	4	7	7	7	7	7	7	7	7	7	7	2	7	7	7	7	7	7	5	6.2
bird	7	7	7	7	3	7	7	7	7	7	7	7	7	7	7	7	7	7	7	7	6.8
eye	7	7	7	7	7	7	7	7	7	7	7	7	7	7	7	7	7	7	7	7	7
ceiling	2	3	7	7	7	1	1	7	7	1	2	5	7	3	7	7	7	7	7	7	5.1

## Sheet: 新增方位
	1	2	3	4	5	6	7	8	9	10	11	12	13	14	15	16	17	18	19	20
shoe	7	7	6	7	7	1	7	7	7	7	7	7	6	7	7	7	7	7	7	7	6.6
slipper	5	5	5	6	5	6	1	6	3	7	4	6	7	6	4	1	7	6	7	6	5.15
car	7	2	5	1	4	1	1	5	6	5	2	7	4	1	6	7	6	6	4	4	4.2
bus	7	2	5	1	3	1	1	4	6	4	2	7	4	6	6	7	6	7	3	4	4.3
lid	5	3	6	1	4	4	1	5	2	5	4	3	5	1	5	1	5	6	1	4	3.55
boot	4	2	6	7	4	4	1	4	7	3	7	3	4	6	4	6	7	6	4	5	4.7
track	5	2	6	4	5	1	1	5	6	5	3	2	5	7	4	5	7	6	4	5	4.4
street	7	6	6	7	6	1	4	6	5	7	7	7	6	7	7	7	7	7	3	4	5.85
ground	4	6	6	7	4	1	7	7	7	7	7	7	5	7	7	7	7	7	7	6	6.15
road	7	6	6	5	7	1	7	4	7	7	7	7	2	7	7	7	7	7	7	4	5.95
spider	3	4	6	5	4	4	4	1	5	3	1	3	4	3	2	2	2	6	3	3	3.4
worm	5	2	6	5	3	4	1	3	3		1	2	4	1	7	3	7	6	4	6	3.84211
mouse	3	2	6	7	6	1	1	2	6	1	5	2	4	1	6	7	7	6	6	5	4.2
stone	6	6	6	7	7	1	1	7	6	1	7	7	6	6	7	7	7	7	6	6	5.7
wheel	7	3	6	7	7	1	7	6	6	7	7	5	7	6	7	7	7	7	7	6	6.15
seed	4	5	6	7	3	1	1	5	4	6	7	7	6	6	7	2	7	7	7	7	5.25
foot	7	7	7	7	7	1	7	6	7	7	7	7	7	7	7	7	7	7	7	7	6.65
sole	6	4	1	1	5	4	1	5	2	4	2	3	2	2	5	1	1	6	4	1	3
drain	7	3	3	1	6	4	1	6	3	1	2	3	2	3	7	3	1	5	3	3	3.35
grass	7	6	7	7	4	1	1	4	5	7	7	6	6	6	7	7	7	7	6	3	5.55
soil	5	6	3	7	6	1	1	4	4	4	7	3	6	1	7	1	7	7	7	6	4.65
river	7	5	3	7	3	1	1	6	4	6	3	6	5	7	6	7	7	7	7	2	5
pond	4	3	3	5	7	1	1	5	6	5	2	5	4	3	3	1	7	7	7	2	4.05
carpet	7	3	3	7	6	2	1	4	4	6	2	5	4	4	4	1	7	6	3	5	4.2
leg	7	6	7	7	1	1	7	7	5	7	7	5	7	7	6	7	6	6	6	7	5.95
hat	5	7	7	7	7	1	7	7	7	7	7	7	1	7	7	7	7	7	4	7	6.15
head	6	7	7	7	7	6	7	7	7	7	7	7	1	7	7	7	7	7	2	7	6.35
cap	7	2	7	7	5	1	7	4	7	7	7	7	4	7	6	7	7	7	2	4	5.6
bird	4	6	7	7	7	6	7	7	6	7	6	7	4	7	7	7	7	7	1	6	6.15
eye	7	5	7	7	7	6	7	7	6	7	7	7	3	5	5	7	6	6	2	7	6.05
ceiling	7	4	7	7	6	1	1	2	7	1	2	4	3	4	7	7	3	6	7	7	4.65

## Sheet: 新增汇总
	空间方位	熟悉度
shoe	6.6	6.7
slipper	5.15	5.15
car	4.2	6.95
bus	4.3	7
lid	3.55	2.85
boot	4.7	4.6
track	4.4	6
street	5.85	6.9
ground	6.15	6.95
road	5.95	6.95
spider	3.4	5.5
worm	3.84211	5.1
mouse	4.2	6.8
stone	5.7	6.85
wheel	6.15	6.7
seed	5.25	5.7
foot	6.65	7
sole	3	5.45
drain	3.35	3.95
grass	5.55	6.7
soil	4.65	6.35
river	5	6.75
pond	4.05	4.8
carpet	4.2	3.65
leg	5.95	6.9
hat	6.15	6.85
head	6.35	6.95
cap	5.6	6.2
bird	6.15	6.8
eye	6.05	7
ceiling	4.65	5.1

## Sheet: 新汇总
方位词	空间方位	熟悉度	词长	频率	组别（1上2下3无关）	24日用品/非日用品	8有生命/无生命	15能动/不能动
sun	6.29	7	3	3553	1			能	无生命	自然
moon	6.32	7	4	2548	1			能	无生命	自然
star	6.25	7	4	4149	1			能	无生命	自然
plane	5.46	6.96	5	4872	1	是		能	不能吃	人类
roof	4.79	6	4	1818	1				无生命	人类
cloud	5.98	7	5	599	1			能	无生命	自然
kite	4.91	6.88	4	117	1			能	无生命	人类
eagle	5.02	6	5	586	1		有	能	有生命	自然
sky	6.41	7	3	2285	1				不能吃	自然
tower	5.85	6.54	5	1165	1				无生命	人类
rainbow	6.16	6.46	7	407	1				无生命	自然
planet	6.35	6.83	6	1975	1				不能吃	自然
airship	5.96	6.42	7	30	1			能	不能吃	人类
rocket	5.96	6.79	6	604	1			能	不能吃	人类
nest	4.99	5.33	4	566	1				不能吃	自然
hat	6.15	6.85	3	3273	1	是			生活用品	人类
cap	5.6	6.2	3	956	1	是			生活用品	人类
bird	6.15	6.8	4	2318	1		有	能	有生命	自然
eye	6.05	7	3	5701	1		有	能	不能吃	人类
ceiling	4.65	5.1	7	426	1				无生命	人类	aircraft	6.16	6.71	8	482	替补
											lightning	6.38	6.5	9	721	替补
root	5.48	6.5	4	534	2		有		有生命	自然	mountainto	5	6.75	11	26	替补
subway	4.71	7	6	546	2	是		能	交通	人类	treetop	4.57	6.29	7	13	替补
soil	4.65	6.35	4	397	2				不能吃	自然	spacecraft	6.31	6.92	10	115	替补
floor	3.63	6.79	5	5132	2				无生命	人类	head	6.35	6.95	4	18947	替补
hole	4.65	5.46	4	2969	2				不能吃	自然
cave	4.09	6.38	4	713	2				不能吃	自然	carpet	4.65	3.5	6	594	替补
tomb	4.59	4.17	4	287	2				不能吃	人类	basement	4.71	6	8	1074	替补
shoe	6.6	6.7	4	1550	2	是			生活用品	人类
slipper	5.15	5.15	7	113	2	是			生活用品	人类	computer	3011	7	8	4.08824	替补
street	5.85	6.9	6	7557	2				不能吃	人类	album	522	6	5	4.11765	替补
ground	6.15	6.95	6	3696	2				无生命	自然
road	5.95	6.95	4	5709	2				无生命	人类
stone	5.7	6.85	5	2072	2				无生命	自然
wheel	6.15	6.7	5	1380	2				无生命	人类
seed	5.25	5.7	4	386	2		有		无生命	自然
foot	6.65	7	4	3311	2		有	能	不能吃	人类
grass	5.55	6.7	5	856	2		有		有生命	自然
river	5	6.75	5	2829	2			能	不能吃	自然
leg	5.95	6.9	3	2882	2		有	能	不能吃	人类
tunnel	6.21	4.42	6	912	2				无生命	人类
glass	3.80357	6.95833	5	3096	3				无生命	人类
pencil	3.41071	7	6	503	3	是			无生命	人类
wall	3.98214	7	4	3605	3				无生命	人类				静态/动态
toilet	3.53571	6.375	6	1474	3	是			无生命	人类
cake	3.625	7	4	2298	3	是			可以吃	人类		是否为日用品（）
bag	3.67857	7	3	4796	3	是			生活用品	人类		可以穿/用/玩/出行？
spoon	3.55357	6.41667	5	388	3	是			生活用品	人类
sausage	3.625	4.04167	7	397	3	是			可以吃	人类		日用品又名生活用品，是普通人日常使用的物品，生活必需品，即是家庭用品，家居食物、家庭用具及家庭电器等
cup	3.80357	7	3	2634	3	是			生活用品	人类
soap	3.30357	6.66667	4	775	3	是			可以吃	人类
drinks	3.98529	7	6	1744	3	是			可以吃	人类
snack	3.92647	6.75	5	466	3	是			可以吃	人类
wallet	3.66176	6.625	6	1163	3	是			生活用品	人类
camera	4.35294	7	6	2907	3	是				人类
bread	4.05882	6.95833	5	1445	3	是			可以吃	人类
book	3.92647	7	4	9026	3	是			无生命	人类
piano	3.45588	7	5	1268	3	是			无生命	人类
toy	3.38235	7	3	859	3	是			无生命	人类
cotton	3.29412	6.08333	6	723	3	是			无生命	自然
cookie	4.05882	6.625	6	852	3	是			可以吃	人类

## Sheet: 单词编号
真词	真词编号	假词	假词编号
sun	T-U-1	smo	F-1
moon	T-U-2	unon	F-2			练习
star	T-U-3	tarl	F-3			真词	假词
plane	T-U-4	sneap	F-4			room	raom
roof	T-U-5	rouf	F-5			water	woter
cloud	T-U-6	clood	F-6			face	foce
kite	T-U-7	kige	F-7			phone	phane
eagle	T-U-8	eatle	F-8
sky	T-U-9	sko	F-9
tower	T-U-10	tywer	F-10
rainbow	T-U-11	raenbow	F-11
planet	T-U-12	plinat	F-12
airship	T-U-13	aorship	F-13
rocket	T-U-14	reckit	F-14
nest	T-U-15	nirt	F-15
hat	T-U-16	cey	F-16
cap	T-U-17	aci	F-17
bird	T-U-18	besd	F-18
eye	T-U-19	epe	F-19
ceiling	T-U-20	hatling	F-20
root	T-D-1	raut	F-21
subway	T-D-2	sobwoy	F-22
soil	T-D-3	loif	F-23
floor	T-D-4	sloor	F-24
hole	T-D-5	hola	F-25
cave	T-D-6	ceve	F-26
tomb	T-D-7	thoe	F-27
shoe	T-D-8	somb	F-28
slipper	T-D-9	slepper	F-29
street	T-D-10	streit	F-30
ground	T-D-11	graund	F-31
road	T-D-12	rodo	F-32
stone	T-D-13	slone	F-33
wheel	T-D-14	wheet	F-34
seed	T-D-15	seod	F-35
foot	T-D-16	foet	F-36
grass	T-D-17	griss	F-37
river	T-D-18	revar	F-38
leg	T-D-19	nug	F-39
tunnel	T-D-20	letnel	F-40
glass	T-I-1	glasc	F-41
pencil	T-I-2	pensil	F-42
wall	T-I-3	woll	F-43
toilet	T-I-4	tailet	F-44
cake	T-I-5	ceba	F-45
bag	T-I-6	kag	F-46
spoon	T-I-7	spaun	F-47
sausage	T-I-8	soosage	F-48
cup	T-I-9	uct	F-49
soap	T-I-10	saop	F-50
drinks	T-I-11	srinks	F-51
snack	T-I-12	danck	F-52
wallet	T-I-13	wallra	F-53
camera	T-I-14	cameet	F-54
bread	T-I-15	breok	F-55
book	T-I-16	boak	F-56
piano	T-I-17	piony	F-57
toy	T-I-18	poa	F-58
cotton	T-I-19	cottie	F-59
cookie	T-I-20	cookon	F-60

[truncated: 1 more sheets: 最终单词]
