# Supplementary material for: Involvement of the sensorimotor system in less advanced L2 processing: Evidence from a semantic category decision task
Source: Front Psychol. 2022 Dec 1;13:980967. doi: 10.3389/fpsyg.2022.980967 (PMC9751933; doi:10.3389/fpsyg.2022.980967)
Supplement: Supplementary file 2 [file Table_2.xls]

## Sheet: Sheet1
sun	1	1	1	1	1	1	1	1	1	1	1	1	1	1	1	1	1	1	1	1	1
moon	1	1	1	1	1	1	1	1	1	1	1	1	1	1	1	1	1	1	1	1	1
star	1	1	1	1	1	1	1	1	1	1	1	1	1	1	1	1	1	1	1	1	1
plane	7	7	7	7	7	7	7	7	7	7	7	7	7	6	7	7	7	7	7	7	6.95
roof	7	7	7	7	7	7	7	7	7	7	7	7	7	6	7	7	7	7	7	7	6.95
cloud	1	1	2	1	1	1	1	1	1	1	1	1	1	1	1	1	1	1	1	1	1.05
kite	7	4	7	7	7	7	7	7	7	7	7	7	7	6	7	7	7	7	7	7	6.8
eagle	1	2	1	1	1	1	1	1	1	1	1	1	1	1	1	1	1	1	1	1	1.05
sky	1	1	1	1	1	1	1	1	1	1	1	1	1	2	1	1	1	1	1	1	1.05
tower	7	5	7	7	7	7	7	7	7	7	7	7	7	7	7	7	7	7	7	7	6.9
rainbow	1	2	2	1	1	1	1	1	1	1	1	1	1	1	1	1	1	1	1	1	1.1
planet	1	2	4	1	1	1	1	1	1	1	1	1	1	1	2	1	1	1	7	1	1.55
airship	7	6	7	7	7	7	7	1	7	7	7	7	7	6	7	7	7	7	7	7	6.6
rocket	7	6	7	7	7	7	7	1	7	7	7	7	7	6	7	7	7	7	7	7	6.6
nest	7	3	1	7	1	1	1	2	1	1	7	1	1	4	3	1	1	1	1	1	2.3
hat	7	6	7	7	7	7	7	7	7	7	7	7	7	7	7	7	7	7	7	7	6.95
cap	7	6	7	7	7	7	7	7	7	7	7	7	7	7	7	7	7	7	7	7	6.95
bird	1	4	1	1	1	1	1	1	1	1	1	1	1	1	1	1	1	1	1	1	1.15
eye	7	4	7	7	7	7	7	1	1	1	7	7	7	7	3	7	1	7	1	1	4.85
ceiling	7	7	7	7	7	7	7	7	7	7	7	7	7	6	7	7	7	7	7	7	6.95
root	1	4	1	1	1	1	1	1	1	1	1	1	1	2	1	1	1	1	1	1	1.2
subway	7	7	7	7	7	7	7	7	7	7	7	7	7	6	7	7	7	7	7	7	6.95
soil	1	4	1	1	1	1	1	1	1	1	1	1	1	1	4	1	1	1	1	1	1.3
floor	7	5	4	7	7	7	7	7	7	7	7	7	7	7	6	7	7	7	7	7	6.7
hole	1	4	1	7	1	1	7	1	1	1	1	1	1	4	2	1	1	7	1	1	2.25
cave	1	4	1	7	1	7	1	1	7	7	1	1	1	3	2	1	1	1	1	1	2.5
tomb	7	5	6	7	7	7	7	7	7	7	7	7	7	5	7	7	7	7	7	7	6.75
shoe	7	6	7	7	7	7	7	7	7	7	7	7	7	2	7	7	7	7	7	7	6.7
slipper	7	6	7	7	7	7	7	7	7	7	7	7	7	2	7	7	7	7	7	7	6.7
street	7	5	4	7	7	7	7	7	7	7	7	7	7	3	7	7	7	7	7	7	6.55
ground	1	4	4	1	7	1	4	7	1	7	1	7	1	3	2	1	7	1	1	1	3.1
road	7	6	5	1	7	7	6	7	7	7	7	1	1	5	7	7	7	7	7	7	5.8
stone	1	3	1	1	1	1	1	1	1	1	1	1	1	2	1	1	1	1	1	1	1.15
wheel	7	6	7	7	7	7	7	7	7	7	7	7	7	7	7	7	7	7	7	7	6.95
seed	1	2	2	1	1	1	1	1	1	1	1	1	1	2	4	1	1	1	1	1	1.3
foot	1	6	7	7	7	7	7	1	7	1	7	7	7	7	4	7	1	7	1	7	5.3
grass	1	3	1	1	1	1	1	1	1	1	1	1	1	5	1	1	1	1	1	1	1.3
river	1	3	2	1	1	1	1	1	1	1	1	1	1	4	1	1	1	1	1	1	1.3
leg	7	2	7	7	7	7	7	7	7	1	7	7	7	7	3	7	1	7	1	1	5.35
tunnel	7	6	7	7	7	7	7	7	7	7	7	7	7	4	5	7	7	7	7	7	6.7
glass	1	1	3	1	1	1	1	1	1	7	1	1	1	2	1	1	1	1	1	1	1.45
pencil	1	1	1	1	1	1	1	1	1	1	1	1	1	3	1	1	1	1	1	1	1.1
wall	1	1	1	1	1	1	1	1	1	1	1	1	1	2	1	1	1	1	1	1	1.05
toilet	1	1	3	1	1	1	1	1	1	1	1	1	1	1	1	1	1	1	1	1	1.1
cake	1	1	1	1	1	1	1	1	1	1	1	1	1	1	1	1	1	1	1	1	1
bag	1	1	1	1	1	1	1	1	1	7	1	1	1	1	1	1	7	1	1	1	1.6
spoon	1	1	1	1	1	1	1	1	1	1	1	1	1	1	1	1	7	1	1	1	1.3
sausage	1	1	1	1	1	1	1	1	1	1	1	1	1	1	1	1	1	1	1	1	1
cup	1	1	4	1	1	1	1	1	1	7	1	1	1	1	2	1	7	1	1	1	1.8
soap	1	1	1	1	1	1	1	1	1	1	1	1	1	1	1	1	1	1	1	1	1
drinks	1	1	1	1	1	1	1	1	1	1	1	1	1	1	1	1	1	1	1	1	1
snack	1	1	1	1	1	1	1	1	1	1	1	1	1	1	1	1	1	1	1	1	1
wallet	1	1	3	1	1	1	1	1	1	1	1	1	1	1	1	1	1	1	1	1	1.1
camera	1	1	2	1	1	1	1	1	1	1	1	1	1	1	1	1	1	1	1	1	1.05
bread	1	1	1	1	1	1	1	1	1	1	1	1	1	1	1	1	1	1	1	1	1
book	1	1	1	1	1	1	1	1	1	7	1	1	1	1	1	1	7	1	1	1	1.6
piano	1	1	1	1	1	1	1	1	1	1	1	1	1	1	1	1	1	1	1	1	1
toy	1	1	5	1	1	1	1	1	1	7	1	1	1	1	1	1	1	1	1	1	1.5
cotton	1	1	1	1	1	1	1	1	1	7	1	1	1	1	1	1	1	1	1	1	1.3
cookie	1	1	1	1	1	1	1	1	1	1	1	1	1	1	1	1	1	1	1	1	1

## Sheet: Sheet2
sun	1		sun	1		plane	6.95
moon	1		moon	1		roof	6.95
star	1		star	1		tower	6.9
plane	6.95		cloud	1.05		airship	6.6
roof	6.95		eagle	1.05		rocket	6.6
cloud	1.05		sky	1.05		hat	6.95
kite	6.8		rainbow	1.1		cap	6.95
eagle	1.05		planet	1.55		eye	4.85
sky	1.05		nest	2.3		ceiling	6.95
tower	6.9		bird	1.15		subway	6.95
rainbow	1.1		root	1.2		floor	6.7
planet	1.55		soil	1.3		tomb	6.75
airship	6.6		hole	2.25		shoe	6.7
rocket	6.6		cave	2.5		slipper	6.7
nest	2.3		ground	3.1		street	6.55
hat	6.95		stone	1.15		road	5.8
cap	6.95		seed	1.3		wheel	6.95
bird	1.15		grass	1.3		foot	5.3
eye	4.85		river	1.3		leg	5.35
ceiling	6.95					tunnel	6.7
root	1.2					kite	6.8
subway	6.95
soil	1.3
floor	6.7
hole	2.25
cave	2.5
tomb	6.75
shoe	6.7
slipper	6.7
street	6.55
ground	3.1
road	5.8
stone	1.15
wheel	6.95
seed	1.3
foot	5.3
grass	1.3
river	1.3
leg	5.35
tunnel	6.7
glass	1.45
pencil	1.1
wall	1.05
toilet	1.1
cake	1
bag	1.6
spoon	1.3
sausage	1
cup	1.8
soap	1
drinks	1
snack	1
wallet	1.1
camera	1.05
bread	1
book	1.6
piano	1
toy	1.5
cotton	1.3
cookie	1
